# Supplementary material for: Gender Differences after Transcatheter Aortic Valve Replacement (TAVR): Insights from the Italian Clinical Service Project
Source: J Cardiovasc Dev Dis. 2021 Sep 15;8(9):114. doi: 10.3390/jcdd8090114 (PMC8472227; doi:10.3390/jcdd8090114)
Supplement: Supplementary file 1 [file jcdd-08-00114-s001.zip]

Archive with 1 entries (1 files):
- jcdd-1328080-supplementary.pdf
